# Supplementary material for: Empowering future public health professionals: The impact of community-based education on students’ maternal and child health competencies
Source: PLoS One. 2026 Jun 1;21(6):e0345916. doi: 10.1371/journal.pone.0345916 (PMC13225399; doi:10.1371/journal.pone.0345916)
Supplement: S2 File — (ZIP) [file pone.0345916.s002.zip]

Archive with 1 entries (1 files):
- S2_File_dataset_used_for_analysis.sav
